# Supplementary material for: Use of a Novel Passive E-Nose to Monitor Fermentable Prebiotic Fiber Consumption
Source: Sensors (Basel). 2025 Jan 28;25(3):797. doi: 10.3390/s25030797 (PMC11819772; doi:10.3390/s25030797)
Supplement: Supplementary file 1 [file sensors-25-00797-s001.zip]

Archive with 1 entries (1 files):
- sensors-3422502-supplementary.pdf
